# Supplementary material for: Elucidating the mechanisms and mitigation strategies for six-phthalate-induced toxicity in male germ cells
Source: Front Cell Dev Biol. 2024 Jul 10;12:1398176. doi: 10.3389/fcell.2024.1398176 (PMC11266291; doi:10.3389/fcell.2024.1398176)
Supplement: Supplementary file 2 [file DataSheet2.xlsx]

## Sheet: Table S1.
		Supplementary table. 1. List of antibodies used for western blot analysis
			Protein	Product name	Cat.#	Company
		Primary antibodies	p-PI3K	Phospho-PI3 Kinase p85 (Tyr458)/p55 (Tyr199) Antibody	4228S	Cell Signaling Technology
			PI3K	PI3 Kinase p85 (19H8) Rabbit mAb	4257S	Cell Signaling Technology
			p-AKT	Phospho-Akt (Ser473) (D9E) XP® Rabbit mAb	4060L	Cell Signaling Technology
			AKT	Akt Antibody	9272S	Cell Signaling Technology
			p-mTOR	Phospho-mTOR (Ser2448) Antibody	2971S	Cell Signaling Technology
			mTOR	mTOR (7C10) Rabbit mAb	2983S	Cell Signaling Technology
			BAX	Bax (D3R2M) Rabbit mAb	14796S	Cell Signaling Technology
			BCL2	Bcl-2 Antibody (N-19)	sc-492	Santa Cruz Biotechnology
			Cytochrome C	Anti-Cytochrome C antibody	ab90529	abcam
			FAS	FAS Antibody (G-9)	sc-74540	Santa Cruz Biotechnology
			Cleaved-caspase3	Cleaved Caspase-3 (Asp175) Antibody	9661L	Cell Signaling Technology
			Pro-Caspase7	Caspase-7 Antibody	9492S	Cell Signaling Technology
			Cleaved-caspase8	Cleaved Caspase-8 (Asp387) (D5B2) XP® Rabbit mAb	8592S	Cell Signaling Technology
			Pro-caspase9	Caspase-9 Antibody	9504S	Cell Signaling Technology
			PARP	PARP Antibody	9542L	Cell Signaling Technology
			Beclin1	Beclin-1 (D40C5) Rabbit mAb	3495S	Cell Signaling Technology
			ATG5	Atg5 (D5F5U) Rabbit mAb	12994S	Cell Signaling Technology
			ATG7	Atg7 (D12B11) Rabbit mAb	8558S	Cell Signaling Technology
			p-p62	Phospho-SQSTM1/p62 (Thr269/Ser272) Antibody	13121S	Cell Signaling Technology
			ZO-1	Anti-ZO1 tight junction protein antibody	ab216880	abcam
			α-tubulin	Recombinant HRP Anti-alpha Tubulin antibody [EPR13478(B)] - Loading Control	ab185067	abcam
		Secondary antibodies	Mouse	Anti-mouse IgG, HRP-linked Antibody	7076S	Cell Signaling Technology
			Rabbit	Anti-rabbit IgG, HRP-linked Antibody	7074S	Cell Signaling Technology
